# Supplementary material for: Ligand-Modulated Nuclearity and Geometry in Nickel(II) Hydrazone Complexes: From Mononuclear Complexes to Acetato- and/or Phenoxido-Bridged Clusters
Source: Int J Mol Sci. 2023 Jan 18;24(3):1909. doi: 10.3390/ijms24031909 (PMC9915932; doi:10.3390/ijms24031909)
Supplement: Supplementary file 1 [file ijms-24-01909-s001.zip]

Archive with 1 entries (1 files):
- ijms-2161873-supplementary.pdf
